# Supplementary material for: A global distributed basin morphometric dataset
Source: Sci Data. 2017 Jan 5;4:160124. doi: 10.1038/sdata.2016.124 (PMC5216664; doi:10.1038/sdata.2016.124)
Supplement: Supplementary file 1 [file sdata2016124-isa1.zip]

Archive with 3 entries (3 files):
- i_Investigation.txt
- s_study_Shen.txt
- a_assay_Shen.txt
