# Supplementary material for: A global distributed basin morphometric dataset
Source: Sci Data. 2017 Jan 5;4:160124. doi: 10.1038/sdata.2016.124 (PMC5216664; doi:10.1038/sdata.2016.124)
Supplement: Supplementary file 1 [file sdata2016124-isa1.zip › i_Investigation.txt]

# Investigation File generated for Scientific Data with Investigation File Authoring Tool version 0.1.0 on 02/12/2016 - This metadata file is CC0
ONTOLOGY SOURCE REFERENCE
Term Source Name	GAZ	ENVO	OBI	ERO
Term Source File	http://data.bioontology.org/ontologies/GAZ	http://data.bioontology.org/ontologies/ENVO	http://data.bioontology.org/ontologies/OBI	http://data.bioontology.org/ontologies/ERO
Term Source Version	$Revision: 1.512 $	releases/2014-09-16	2014-08-18	2013-08-02
Term Source Description	Gazetteer	Environment Ontology	Ontology for Biomedical Investigations	Eagle-I Research Resource Ontology
INVESTIGATION
Investigation Identifier
Investigation Title
Investigation Description
Investigation Submission Date
Investigation Public Release Date
INVESTIGATION PUBLICATIONS
Investigation PubMed ID
Investigation Publication DOI
Investigation Publication Author List
Investigation Publication Title
Investigation Publication Status
Investigation Publication Status Term Accession Number
Investigation Publication Status Term Source REF
INVESTIGATION CONTACTS
Investigation Person Last Name
Investigation Person Mid Initials
Investigation Person First Name
Investigation Person Address
Investigation Person Phone
Investigation Person Fax
Investigation Person Email
Investigation Person Affiliation
Investigation Person Roles
Investigation Person Roles Term Accession Number
Investigation Person Roles Term Source REF
STUDY
Study Identifier	10.1038/sdata.2016.124
Study Title	A global distributed basin morphometric dataset
Study Submission Date	22/08/2016
Study Public Release Date	05/01/2017
Study Description	http://www.nature.com/articles/sdata2016124#abstract
Study File Name	s_study_Shen.txt
Comment[Subject Keywords]	/;/;//
Comment[Manuscript Licence]	CC BY-4.0
Comment[Experimental Metadata Licence]	CC0
Comment[Supplementary Information File Name]	
Comment[Supplementary Information File Type]	x-zip-compressed
Comment[Supplementary Information File URL]	http://www.nature.com/articles/sdata2016124#supplementary-information
Comment[Data Repository]	figshare
Comment[Data Record Accession]	doi:10.6084/m9.figshare.c.3302111
Comment[Data Record URI]	http://dx.doi.org/10.6084/m9.figshare.c.3302111
STUDY DESIGN DESCRIPTORS
Study Design Type	observation design	population modeling objective	database creation objective
Study Design Type Term Accession Number	OBI:0300311	ERO:0100272	http://www.ebi.ac.uk/efo/swo/SWO_0000509
Study Design Type Term Source REF	OBI	ERO	ERO
STUDY PUBLICATIONS
Study PubMed ID
Study Publication DOI
Study Publication Author List
Study Publication Title
Study Publication Status
Study Publication Status Term Accession Number
Study Publication Status Term Source REF
STUDY FACTORS
Study Factor Name
Study Factor Type
Study Factor Type Term Accession Number
Study Factor Type Term Source REF
STUDY ASSAYS
Study Assay Measurement Type	geomorphology
Study Assay Measurement Type Term Accession Number	""
Study Assay Measurement Type Term Source REF	""
Study Assay Technology Type	computational modeling technique
Study Assay Technology Type Term Accession Number	ERO:0001251
Study Assay Technology Type Term Source REF	ERO
Study Assay Technology Platform	""
Study Assay File Name	a_assay_Shen.txt
STUDY PROTOCOLS
Study Protocol Name	Methods
Study Protocol Type	protocol
Study Protocol Type Term Accession Number	OBI:0000272
Study Protocol Type Term Source REF	OBI
Study Protocol Description	
Study Protocol URI	""
Study Protocol Version	
Study Protocol Parameters Name	""
Study Protocol Parameters Name Term Accession Number	""
Study Protocol Parameters Name Term Source REF	""
Study Protocol Components Name	""
Study Protocol Components Type	""
Study Protocol Components Type Term Accession Number	""
Study Protocol Components Type Term Source REF	""
STUDY CONTACTS
Study Person Last Name	Shen	Anagnostou	Mei	Hong
Study Person First Name	Xinyi	Emmanouil N.	Yiwen	Yang
Study Person Mid Initials				
Study Person Email	xinyi.shen@uconn.edu	manos@uconn.edu	""	""
Study Person Phone				
Study Person Fax				
Study Person Address				
Study Person Affiliation	Department of Civil & Environmental Engineering, University of Connecticut, Storrs, Connecticut 06269-3037, USA	Department of Civil & Environmental Engineering, University of Connecticut, Storrs, Connecticut 06269-3037, USA	Department of Civil & Environmental Engineering, University of Connecticut, Storrs, Connecticut 06269-3037, USA	Advanced Radar Research Center, National Weather Center, University of Oklahoma, Norman, Oklahoma 73072, USA
Study Person Roles				
Study Person Roles Term Accession Number				
Study Person Roles Term Source REF				
Comment[Study Person ORCID]			0000-0002-3326-8287	
Comment[Funder]				
Comment[FundRef ID]				
Comment[Funder Term Source REF]				
Comment[Grant Identifier]				
