# Supplementary material for: A global distributed basin morphometric dataset
Source: Sci Data. 2017 Jan 5;4:160124. doi: 10.1038/sdata.2016.124 (PMC5216664; doi:10.1038/sdata.2016.124)
Supplement: Supplementary file 1 [file sdata2016124-isa1.zip › s_study_Shen.txt]

Source Name	Characteristics[geographical location]	Term Source REF	Term Accession Number	Characteristics[environment type]	Term Source REF	Term Accession Number	Protocol REF	Sample Name
HydroSHEDS dataset	Africa	GAZ	GAZ:00000457	drainage basin	ENVO	ENVO:00000291	Methods	Africa
HydroSHEDS dataset	Asia	GAZ	GAZ:00000465	drainage basin	ENVO	ENVO:00000291	Methods	Asia
HydroSHEDS dataset	Australia	GAZ	GAZ:00000463	drainage basin	ENVO	ENVO:00000291	Methods	Australia
HydroSHEDS dataset	Central America	GAZ	GAZ:00002891	drainage basin	ENVO	ENVO:00000291	Methods	Central America
HydroSHEDS dataset	Europe	GAZ	GAZ:00000464	drainage basin	ENVO	ENVO:00000291	Methods	Europe
HydroSHEDS dataset	North America	GAZ	GAZ:00000458	drainage basin	ENVO	ENVO:00000291	Methods	North America
HydroSHEDS dataset	South America	GAZ	GAZ:00000459	drainage basin	ENVO	ENVO:00000291	Methods	South America
