# Supplementary material for: A global distributed basin morphometric dataset
Source: Sci Data. 2017 Jan 5;4:160124. doi: 10.1038/sdata.2016.124 (PMC5216664; doi:10.1038/sdata.2016.124)
Supplement: Supplementary file 1 [file sdata2016124-isa1.zip › a_assay_Shen.txt]

Sample Name	Protocol REF	Assay Name	Raw Data File	Comment[Data Repository]	Comment[Data Record Accession]	Comment[Data Record URI]
North America	Methods	NA	NA.zip	figshare	doi:10.6084/m9.figshare.c.3302111	http://dx.doi.org/10.6084/m9.figshare.c.3302111
South America	Methods	SA	SA.zip	figshare	doi:10.6084/m9.figshare.c.3302111	http://dx.doi.org/10.6084/m9.figshare.c.3302111
Europe	Methods	EU	EU.zip	figshare	doi:10.6084/m9.figshare.c.3302111	http://dx.doi.org/10.6084/m9.figshare.c.3302111
Africa	Methods	AF	AF.zip	figshare	doi:10.6084/m9.figshare.c.3302111	http://dx.doi.org/10.6084/m9.figshare.c.3302111
Central America	Methods	CA	CA.zip	figshare	doi:10.6084/m9.figshare.c.3302111	http://dx.doi.org/10.6084/m9.figshare.c.3302111
Asia	Methods	AS	AS.zip	figshare	doi:10.6084/m9.figshare.c.3302111	http://dx.doi.org/10.6084/m9.figshare.c.3302111
Australia	Methods	AU	AU.zip	figshare	doi:10.6084/m9.figshare.c.3302111	http://dx.doi.org/10.6084/m9.figshare.c.3302111
